# Supplementary material for: A test of the effort equalization hypothesis in children with cerebral palsy who have an asymmetric gait
Source: PLoS One. 2022 Jan 21;17(1):e0262042. doi: 10.1371/journal.pone.0262042 (PMC8782512; doi:10.1371/journal.pone.0262042)
Supplement: S1 Data — (XLSX) [file pone.0262042.s001.xlsx]

## Sheet: CPgait
ID	Gait_speed(m/s)	Stance_time (s) unaff	Stance_time (s) aff	Step_length unaff	Step_length aff	Knee extensor moment unaff	Knee extensor moment aff	Ankle extensor moment unaff	Ankle extensor moment aff	Hip extensor moment unaff	Hip extensor moment aff	knee angle at max knee moment unaff	knee angle at max knee moment aff	Ankle angle at max ankle moment unaff	Ankle angle at max ankle moment aff	Knee angular velocity at max knee moment unaff	Knee angular velocity at max knee moment aff	Ankle angular velocity at max ankle moment unaff	Ankle angular velocity at max ankle moment aff	Peak vertical GRF unaff	Peak vertical GRF aff	Ankle extensor effort unff	Ankle extensor effort aff	Knee extensor effort unaff	Knee extensor effort aff
1	1.0975	0.677241	0.66482	0.637542	0.640877	0.377109	0.428049	1.36877	1.32651	0.870346	0.607945	16.2453	17.4189	12.9981	16.9621	-0.413801	-1.13367	31.4772	-3.98937	100.446	102.683	65.631	64.0101	19.8983	22.9958
2	1.22524	0.630054	0.526742	0.607467	0.61726	1.15532	0.380996	1.44136	1.08864	1.6863	1.36735	28.6674	17.8089	25.0559	14.3323	-13.7056	-25.0828	92.8163	63.2053	117.117	114.492	89.1575	73.9919	52.1149	27.1228
3	1.40143	0.513333	0.509005	0.619878	0.602113	1.27724	0.845242	1.46652	1.2291	1.46229	0.769661	30.2007	27.2316	9.42954	14.2145	24.8539	-10.8074	64.0719	23.1062	135.668	128.848	82.4502	89.0793	74.727	84.1732
4	1.34448	0.526588	0.470057	0.606685	0.57364	1.14486	0.481555	1.5488	1.19207	1.13402	0.944232	32.9066	19.4712	13.244	13.9007	8.10428	-42.4116	15.6933	17.0761	133.32	121.976	65.7882	104.414	45.0655	46.8518
5	1.2186	0.638463	0.573548	0.656606	0.607206	0.675766	0.5991	1.39904	1.1162	1.42282	0.872424	25.5844	21.2199	11.4848	14.5485	-4.7196	53.1033	41.1039	32.9616	110.918	113.567	80.5558	67.1628	34.1795	59.5839
6	1.16197	0.646609	0.619937	0.583792	0.620161	0.307184	0.249454	1.36395	1.41678	0.877615	0.925662	18.2214	16.5872	12.4242	16.9981	-30.2126	39.9621	22.1215	28.0028	98.9025	110.729	58.2504	78.0879	17.236	12.9345
7	1.23146	0.575864	0.539984	0.627436	0.542106	0.642233	0.529472	1.22323	1.14589	1.06284	0.743118	29.0596	24.6397	16.5051	11.3391	32.0817	-7.30043	61.9857	3.11708	112.424	125.378	74.2251	68.2278	47.9381	34.7263
8	1.23333	0.579986	0.547504	0.626276	0.560729	0.477904	0.118587	1.47572	1.19697	0.917667	0.88281	13	10.5108	8.83862	0.806472	-3.41193	-31.2854	52.7753	28.7512	104.576	104.896	73.7095	66.7184	24.0832	7.66511
9	1.08458	0.620009	0.593338	0.566279	0.552273	0.557738	0.318793	1.28351	1.17701	1.38614	1.14981	23.8267	25.3432	12.7542	3.72748	27.6249	-0.467836	35.6392	-10.1661	114.044	114.293	80.2565	110.596	36.363	22.1682
10	1.17825	0.51251	0.503935	0.529842	0.530333	0.747986	0.438587	0.992551	0.775836	1.03037	1.22268	25.4593	31.2757	12.5733	10.1188	-58.2192	21.4829	45.7251	8.74337	137.453	116.503	103.86	78.5979	58.2572	61.9986

## Sheet: CPhopping
ID	Stance_time (s) unaff	Stance_time (s) aff	Knee extensor moment unaff	Knee extensor moment aff	Ankle extensor moment unaff	Ankle extensor moment aff	Hip extensor moment unaff	Hip extensor moment aff	knee angle at max knee moment unaff	knee angle at max knee moment aff	Ankle angle at max ankle moment unaff	Ankle angle at max ankle moment aff	Knee angular velocity at max knee moment unaff	Knee angular velocity at max knee moment aff	Ankle angular velocity at max ankle moment unaff	Ankle angular velocity at max ankle moment aff	Peak vertical GRF unaff	Peak vertical GRF aff
1	0.285	0.28	1.89518	1.86143	2.08555	2.07234	1.54566	1.76631	63.4278	67.3674	35.0011	38.3342	107.183	-32.1061	189.086	50.9439	193.331	188.841
2	0.399607	0.287333	2.21686	1.40471	1.61664	1.47129	1.23173	1.3005	72.4551	71.329	37.8675	13.3645	-24.1547	70.1181	45.6628	-18.597	157.755	129.519
3	0.377333	0.34	1.7092	1.00417	1.77867	1.37978	1.78313	1.628	72.9783	70.1298	32.8311	32.9675	44.4811	40.5585	201.016	47.7	141.06	119.924
4	0.293333	0.293056	2.54043	1.02783	2.35422	1.14167	1.18506	1.64373	59.2127	71.7936	29.599	11.3967	-12.892	83.9445	25.3312	33.9676	243.173	120.083
5	0.277	0.257	1.97711	1.00547	1.73674	1.66193	1.69847	1.96858	58.7628	66.0772	35.3443	16.8971	21.5385	58.8764	188.295	36.4059	188.555	134.535
6	0.32	0.247	1.78222	1.9286	2.34154	1.81434	1.37192	2.48169	57.2843	53.9586	23.0055	26.0343	71.4054	81.9002	75.5429	59.4021	178.392	177.331
7	0.330306	0.255	1.33971	1.5247	1.64801	1.67951	2.48028	0.875095	56.6492	60.2491	24.4195	26.4117	136.254	64.4586	69.5446	106.618	177.69	152.51
8	0.270276	0.266667	1.98438	1.5471	2.00207	1.79406	1.36094	0.794778	60.4134	66.355	29.8751	25.4942	60.2404	-32.2255	48.5123	-6.73372	183.776	163.315
9	0.314205	0.303022	1.53381	1.43806	1.59926	1.06424	1.69065	0.944213	61.8626	71.066	29.7991	-1.79043	75.8169	106.578	46.7799	59.8448	168.499	119.665
10	0.24	0.218273	1.28394	0.707415	0.955666	0.987095	1.71885	0.95861	47.6902	53.1179	28.2297	21.1967	-100.54	-10.8317	205.875	-36.461	160.71	126.573
